# Supplementary material for: Extracellular vesicles from IFN-γ-primed mesenchymal stem cells repress atopic dermatitis in mice
Source: J Nanobiotechnology. 2022 Dec 10;20:526. doi: 10.1186/s12951-022-01728-8 (PMC9741801; doi:10.1186/s12951-022-01728-8)
Supplement: Supplementary file 2 — Additional file 2: Table S1. GSEA with IFNγ-induced DEGs with the Hallmark collection. Table S2. GSEA with IFNγ-induced DEGs with the immunological signature collection. Table S3. GSEA with IFNγ-induced DEPs in EVs with the Hallmark collection. Table S4. GSEA with IFNg-induced DEPs in EVs with the immunological signature collection. Table S5. Local clustering coefficient gene sets of immune system diseases and IFNγ-induced EV proteins (D: disease, E: EV proteins). [file 12951_2022_1728_MOESM2_ESM.xlsx]

## Sheet: Table S1
Table S1. GSEA with IFNγ-induced DEGs with the Hallmark collection
Gene Set Name	# Genes in Gene Set (K)	Description	# Genes in Overlap (k)	k/K	p-value	FDR q-value
INTERFERON GAMMA RESPONSE	200	Genes up-regulated in response to IFNG [GeneID=3458].	109	0.545	1.14e-119	5.68e-118
INTERFERON ALPHA RESPONSE	97	Genes up-regulated in response to alpha interferon proteins.	69	0.7113	6.19e-88	1.55e-86
INFLAMMATORY RESPONSE	200	Genes defining inflammatory response.	40	0.2	2.8e-24	3.5e-23
TNFA SIGNALING VIA NFKB	200	Genes regulated by NF-kB in response to TNF [GeneID=7124].	40	0.2	2.8e-24	3.5e-23
ALLOGRAFT REJECTION	200	Genes up-regulated during transplant rejection.	37	0.185	2.5e-21	2.5e-20
COMPLEMENT	200	Genes encoding components of the complement system, which is part of the innate immune system.	34	0.17	1.65e-18	1.37e-17
IL6 JAK STAT3 SIGNALING	87	Genes up-regulated by IL6 [GeneID=3569] via STAT3 [GeneID=6774], e.g., during acute phase response.	18	0.2069	5.9e-12	4.21e-11
KRAS SIGNALING UP	200	Genes up-regulated by KRAS activation.	25	0.125	6.2e-11	3.88e-10
APOPTOSIS	161	Genes mediating programmed cell death (apoptosis) by activation of caspases.	19	0.118	3.1e-08	1.72e-07
IL2 STAT5 SIGNALING	199	Genes up-regulated by STAT5 in response to IL2 stimulation.	19	0.0955	8.78e-07	4.39e-06

## Sheet: Table S2
Table S2. GSEA with IFNγ-induced DEGs with the immunological signature collection
Gene Set Name	# Genes in Gene Set (K)	Description	# Genes in Overlap (k)	k/K	p-value	FDR q-value
GSE42021_TREG_VS_TCONV_PLN_UP	200	Genes up-regulated in cells from peripheral lymph nodes: T reg versus T conv.	119	0.595	2.85e-137	4.63e-134
GSE37533_PPARG1_FOXP3_VS_PPARG2_FOXP3_TRANSDUCED_CD4_TCELL_PIOGLITAZONE_TREATED_DN	199	Genes down-regulated in CD4 [GeneID=920] T cells treated with pioglitazone [PubChem=4829] and over-expressing: FOXP3 [GeneID=50943] and PPARg1 isoform of PPARG [GeneID=5468] versus FOXP3 [GeneID=50943] and PPARg2 form of PPARG [GeneID=5468].	113	0.5678	5.96e-127	7.26e-124
GSE41978_ID2_KO_VS_BIM_KO_KLRG1_LOW_EFFECTOR_CD8_TCELL_UP	199	Genes up-regulated in KLRG1 low [GeneID=10219] CD8 T effector cells during infection: ID2 [GeneID=10219] knockout versus BCL2L11 [GeneID=10018] knockout.	110	0.5528	1e-121	8.12e-119
GSE21546_WT_VS_SAP1A_KO_DP_THYMOCYTES_UP	195	Genes up-regulated in untreated double positive thymocytes: wildtype versus ELK4 [GeneID=2005] knockout.	100	0.5128	4.24e-106	2.07e-103
GSE37534_UNTREATED_VS_PIOGLITAZONE_TREATED_CD4_TCELL_PPARG1_AND_FOXP3_TRASDUCED_DN	199	Genes down-regulated in CD4 [GeneID=920] T cells over-expressing FOXP3 [GeneID=50943] and PPARg1 form of PPARG [GeneID=5468]: untreated versus pioglitazone [PubChem=4829].	91	0.4573	1.45e-90	6.4e-88
GSE1432_CTRL_VS_IFNG_24H_MICROGLIA_DN	200	Genes down-regulated in comparison of control microglia cells versus those 24 h after stimulation with IFNG [GeneID=3458].	87	0.435	3.42e-84	1.28e-81
GSE42724_NAIVE_BCELL_VS_PLASMABLAST_UP	196	Genes up-regulated in B lymphocytes: na?e versus plasmablasts.	85	0.4337	4.05e-82	1.41e-79
GSE40685_TREG_VS_FOXP3_KO_TREG_PRECURSOR_UP	199	Genes up-regulated in CD4: FOXP3+ [GeneID=50943] T reg versus FOXP3 [GeneID=50943] knockout T reg precursor.	85	0.4271	2.03e-81	6.6e-79
GSE13485_CTRL_VS_DAY7_YF17D_VACCINE_PBMC_DN	200	Genes down-regulated in comparison of unstimulated peripheral blood mononuclear cells (PBMC) versus PBMC 7 days after stimulation with YF17D vaccine.	84	0.42	1.06e-79	3.24e-77
GSE21546_ELK1_KO_VS_SAP1A_KO_AND_ELK1_KO_DP_THYMOCYTES_UP	197	Genes up-regulated in untreated double positive thymocytes: ELK1 [GeneID=2002] knockout versus ELK1 and ELK4 [GeneID=2002;2005] knockout.	82	0.4162	2.06e-77	5.9e-75

## Sheet: Table S3
Table S3. GSEA with IFNγ-induced DEPs in EVs with the Hallmark collection
Gene Set Name	# Genes in Gene Set (K)	Description	# Genes in Overlap (k)	k/K	p-value	FDR q-value		Gene Set Name	Gene ratio
COMPLEMENT	200	Genes encoding components of the complement system, which is part of the innate immune system.	16	0.08	2.49e-18	6.23e-17		COMPLEMENT	0.08
INTERFERON GAMMA RESPONSE	200	Genes up-regulated in response to IFNG [GeneID=3458].	16	0.08	2.49e-18	6.23e-17		INTERFERON GAMMA RESPONSE	0.08
COAGULATION	138	Genes encoding components of blood coagulation system; also up-regulated in platelets.	13	0.0942	4.94e-16	8.23e-15		COAGULATION	0.0942
INTERFERON ALPHA RESPONSE	97	Genes up-regulated in response to alpha interferon proteins.	10	0.1031	5.26e-13	6.57e-12		INTERFERON ALPHA RESPONSE	0.1031
ALLOGRAFT REJECTION	200	Genes up-regulated during transplant rejection.	7	0.035	3.07e-06	2.56e-05		ALLOGRAFT REJECTION	0.035
XENOBIOTIC METABOLISM	200	Genes encoding proteins involved in processing of drugs and other xenobiotics.	7	0.035	3.07e-06	2.56e-05		XENOBIOTIC METABOLISM	0.035
EPITHELIAL MESENCHYMAL TRANSITION	200	Genes defining epithelial-mesenchymal transition, as in wound healing, fibrosis and metastasis.	5	0.025	0.000399	0.00285		EPITHELIAL MESENCHYMAL TRANSITION	0.025
CHOLESTEROL HOMEOSTASIS	74	Genes involved in cholesterol homeostasis.	3	0.0405	0.00157	0.00981		CHOLESTEROL HOMEOSTASIS	0.0405
IL6 JAK STAT3 SIGNALING	87	Genes up-regulated by IL6 [GeneID=3569] via STAT3 [GeneID=6774], e.g., during acute phase response.	3	0.0345	0.00249	0.0139		IL6 JAK STAT3 SIGNALING	0.0345
MITOTIC SPINDLE	199	Genes important for mitotic spindle assembly.	4	0.0201	0.00341	0.0145		MITOTIC SPINDLE	0.0201
G2M CHECKPOINT	200	Genes involved in the G2/M checkpoint, as in progression through the cell division cycle.	4	0.02	0.00347	0.0145		G2M CHECKPOINT	0.02
MTORC1 SIGNALING	200	Genes up-regulated through activation of mTORC1 complex.	4	0.02	0.00347	0.0145		MTORC1 SIGNALING	0.02
HEDGEHOG SIGNALING	36	Genes up-regulated by activation of hedgehog signaling.	2	0.0556	0.00552	0.0212		HEDGEHOG SIGNALING	0.0556
UV RESPONSE DN	144	Genes down-regulated in response to ultraviolet (UV) radiation.	3	0.0208	0.0101	0.0361		UV RESPONSE DN	0.0208
APOPTOSIS	161	Genes mediating programmed cell death (apoptosis) by activation of caspases.	3	0.0186	0.0136	0.0454		APOPTOSIS	0.0186

## Sheet: Table S4
Table S4. GSEA with IFNg-induced DEPs in EVs with the immunological signature collection
Gene Set Name	# Genes in Gene Set (K)	Description	# Genes in Overlap (k)	k/K	p-value	FDR q-value		Gene Set Name	k/K
GSE41978_ID2_KO_VS_BIM_KO_KLRG1_LOW_EFFECTOR_CD8_TCELL_UP	199	Genes up-regulated in KLRG1 low [GeneID=10219] CD8 T effector cells during infection: ID2 [GeneID=10219] knockout versus BCL2L11 [GeneID=10018] knockout.	20	0.1005	1.07e-24	5.21e-21		GSE41978_CD8 T cell	0.1005
GSE42021_TREG_VS_TCONV_PLN_UP	200	Genes up-regulated in cells from peripheral lymph nodes: T reg versus T conv.	18	0.09	1.97e-21	2.4e-18		GSE42021_Treg	0.09
GSE18281_CORTICAL_VS_MEDULLARY_THYMOCYTE_UP	199	Genes up-regulated in thymocytes: cortical versus medullary sources.	16	0.0804	2.3e-18	2.24e-15		GSE18281_Thymocytes	0.0804
GSE37533_PPARG2_FOXP3_VS_FOXP3_TRANSDUCED_CD4_TCELL_DN	198	Genes down-regulated in CD4 [GeneID=920] over-expressing: FOXP3 [GeneID=50943] and PPARg2 form of PPARG [GeneID=5468] versus FOXP3 [GeneID=50943].	13	0.0657	5.54e-14	3.41e-11		GSE37533_CD4_T cell	0.0657
GSE1432_CTRL_VS_IFNG_24H_MICROGLIA_DN	200	Genes down-regulated in comparison of control microglia cells versus those 24 h after stimulation with IFNG [GeneID=3458].	12	0.06	1.56e-12	7.61e-10		GSE1432_IFNG-microglia	0.06
GSE22196_HEALTHY_VS_OBESE_MOUSE_SKIN_GAMMADELTA_TCELL_UP	199	Genes up-regulated in skin gamma delta T cells: healthy versus obesity.	11	0.0553	3.34e-11	1.07e-08		GSE22196_SKIN dgT	0.0553
GSE22886_CTRL_VS_LPS_24H_DC_DN	200	Genes down-regulated in comparison of unstimulated dendritic cells (DC) versus 1 day DC stimulated with LPS (TLR4 agonist).	11	0.055	3.53e-11	1.07e-08		GSE22886_DC	0.055
GSE6259_FLT3L_INDUCED_DEC205_POS_DC_VS_CD8_TCELL_DN	172	Genes down-regulated in cells from Flt3L Melanom injected mice: splenic DEC205+ dendritic cells versus CD8 T cells.	10	0.0581	1.65e-10	4.73e-08		GSE6259_CD8 T cell	0.0581
GSE21546_ELK1_KO_VS_SAP1A_KO_AND_ELK1_KO_DP_THYMOCYTES_UP	197	Genes up-regulated in untreated double positive thymocytes: ELK1 [GeneID=2002] knockout versus ELK1 and ELK4 [GeneID=2002;2005] knockout.	10	0.0508	6.22e-10	1.46e-07		GSE21546_Thymocytes	0.0508
GSE10325_CD4_TCELL_VS_LUPUS_CD4_TCELL_DN	199	Genes down-regulated in comparison of healthy CD4 [GeneID=920] T cells versus systemic lupus erythematosus CD4 [GeneID=920] T cells.	10	0.0503	6.86e-10	1.46e-07		GSE10325_CD4 T cell	0.0503

## Sheet: Table S5
Table S5. Local clustering coefficient gene sets of immune system diseases and IFNγ-induced EV proteins (D: disease, E: EV proteins)
Disease	D p-value	D edge	D coefficient	D+E PPI p-value	D+E edge	D+E coefficient
Dermatitis, Atopic	1e-16	230	0.702	1e-16	960	0.515
Eczema, Infantile	1e-16	230	0.702	1e-16	960	0.515
Asthma	1e-16	502	0.636	1e-16	1378	0.51
HIV Coinfection	1e-16	631	0.601	1e-16	1560	0.493
Multiple Sclerosis	1e-16	258	0.695	1e-16	1009	0.487
Multiple Sclerosis, Acute Fulminating	1e-16	258	0.695	1e-16	1009	0.487
Rheumatoid Arthritis	1e-16	1483	0.573	1e-16	2596	0.482
IGA Glomerulonephritis	1e-16	46	0.543	1e-16	742	0.482
Hydrops Fetalis	1.57e-05	9	0.632	1e-16	563	0.482
Autoimmune Chronic Hepatitis	1e-16	100	0.848	1e-16	793	0.482
Morbilliform Drug Reaction	1e-16	76	0.727	1e-16	794	0.48
Lymphoma, Lymphocytic, Intermediate	3e-09	24	0.692	1e-16	583	0.473
Diabetes Mellitus, Insulin-Dependent	1e-16	229	0.659	1e-16	1031	0.472
Diabetes, Autoimmune	1e-16	213	0.66	1e-16	1008	0.471
Brittle diabetes	1e-16	213	0.66	1e-16	1008	0.471
Diabetes Mellitus, Ketosis-Prone	1e-16	213	0.66	1e-16	1008	0.471
Diabetes Mellitus, Sudden-Onset	1e-16	213	0.66	1e-16	1008	0.471
Hypogammaglobulinemia	1e-16	45	0.747	1e-16	625	0.471
Asthma, Occupational	4.86e-06	13	0.633	1e-16	599	0.47
Antibody Deficiency Syndrome	1e-16	37	0.637	1e-16	657	0.468
Agammaglobulinemia	1e-16	30	0.721	1e-16	582	0.468
Libman-Sacks Disease	1e-16	299	0.551	1e-16	1084	0.467
Urticaria	1e-16	50	0.774	1e-16	684	0.464
Lupus Erythematosus, Systemic	1e-16	403	0.551	1e-16	1228	0.463
Toxic Epidermal Necrolysis	1.09e-10	71	0.507	1e-16	693	0.461
Drug-Induced Stevens Johnson Syndrome	1.09e-10	71	0.507	1e-16	693	0.461
Mycoplasma-Induced Stevens-Johnson Syndrome	1.09e-10	71	0.507	1e-16	693	0.461
Stevens-Johnson Syndrome Toxic Epidermal Necrolysis Spectrum	1.09e-10	71	0.507	1e-16	693	0.461
Stevens-Johnson Syndrome	1.89e-10	73	0.517	1e-16	696	0.459
Asthma, Aspirin-Induced	1e-16	18	0.41	1e-16	563	0.457
Omenn Syndrome	1e-16	70	0.643	1e-16	655	0.451
Acquired Hypogammaglobulinemia	1e-16	23	0.805	1e-16	585	0.445
Immunoglobulin Deficiency, Late-Onset	1e-16	23	0.805	1e-16	585	0.445
Combined immunodeficiency	1e-16	145	0.646	1e-16	760	0.443
Sicca Syndrome	1.16e-05	8	0.615	1e-16	554	0.442
Sjogren's Syndrome	1.16e-05	8	0.615	1e-16	554	0.442
Severe Combined Immunodeficiency	1e-16	72	0.605	1e-16	667	0.438
Common Variable Immunodeficiency	1e-16	36	0.726	1e-16	612	0.431
Dermatitis, Allergic Contact	1e-16	223	0.512	1e-16	1014	0.426
Juvenile-Onset Still Disease	1e-16	334	0.428	1e-16	1180	0.403
Juvenile arthritis	1e-16	293	0.418	1e-16	1100	0.4
Juvenile psoriatic arthritis	1e-16	293	0.418	1e-16	1100	0.4
Polyarthritis, Juvenile, Rheumatoid Factor Negative	1e-16	293	0.418	1e-16	1100	0.4
Polyarthritis, Juvenile, Rheumatoid Factor Positive	1e-16	293	0.418	1e-16	1100	0.4
